# Supplementary material for: Rapid assessment and prediction of the efficiency of two preservatives against S. aureus in cosmetic products using High Content Screening—Confocal Laser Scanning Microscopy
Source: PLoS One. 2020 Jul 27;15(7):e0236059. doi: 10.1371/journal.pone.0236059 (PMC7384607; doi:10.1371/journal.pone.0236059)
Supplement: S1 Data — (XLSX) [file pone.0236059.s001.xlsx]

## Sheet: Feuil1
Bacterial enumeration by CLSM	Bacterial enumeration by plating
(log10 bacteria/g)	(log10 CFU/g)
9.911072754	9.451018452
9.61600988	9.389166084
9.56965247	9.29666519
9.567631615	8.792391689
9.554183798	9.29905143
9.543146235	9.146128036
9.509981806	9.29666519
9.498498829	8.929418926
9.487404585	9.352182518
9.484586169	8.991226076
9.458099351	9.056904851
9.447426059	8.959041392
9.446258211	9.173186268
9.446258211	9.173186268
9.444545687	8.991226076
9.444545687	8.991226076
9.443712022	8.908485019
9.438716822	9.161368002
9.438716822	9.161368002
9.433745804	8.973127854
9.432045091	8.934498451
9.432045091	8.84509804
9.432045091	8.84509804
9.417863515	9.136720567
9.417863515	9.093421685
9.417863515	9.093421685
9.417137323	8.465382851
9.414596799	9.149219113
9.409633874	8.707570176
9.406282508	9.255272505
9.403919966	8.903089987
9.403269387	8.954242509
9.39837547	9.008600172
9.395059459	8.755874856
9.393583779	9.243038049
9.392781883	9.123851641
9.392781883	9.123851641
9.387573198	9.086359831
9.387138217	8.612783857
9.385692785	9.387389826
9.377515269	8.857332496
9.377515269	9.08278537
9.375720055	8.681241237
9.375720055	8.982271233
9.373101968	8.591064607
9.310562624	9.133538908
9.305851466	8.799340549
9.302329503	9.269512944
9.290931969	8.919078092
9.287502536	9.133538908
9.284800244	8.812913357
9.266473113	9.079181246
9.25299006	8.812913357
9.230963153	8.838849091
9.216939257	8.568201724
9.191121617	8.158362492
9.1853278	8.963787827
9.183537872	8.383815366
9.173671535	8.350248018
9.158157327	8.763427994
9.126885152	9.315970345
9.121513839	8.403120521
9.097155712	9.120573931
9.097155712	9.120573931
9.090517918	8.72427587
9.001383034	7.903089987
8.963685574	8.201397124
8.939556232	7.86923172
8.939170877	9.212187604
8.928865266	8.033423755
8.922969476	8.294466226
8.895187459	7.819543936
8.686492904	8.004321374
8.616063967	8.271841607
8.570636865	7.959041392
8.541535969	8.340444115
8.540571763	8.322219295
8.529244179	8.093421685
8.42620187	7.214843848
8.371620845	7.394451681
8.283493658	7.264817823
8.264928065	7.173186268
8.252303231	7.662757832
8.086096768	7.555094449
8.071894504	7.330413773
7.966017321	6.944482672
7.791884722	6.977723605
7.664987326	7.204119983
7.661956647	6.838849091
7.642679139	6.812913357
7.622506031	7.432969291
7.536612217	4.919078092
7.530892358	7.123851641
7.508096161	6.995635195
7.310685555	7.117271296
7.305188083	6.491361694
7.266140332	5.133538908
7.239622199	4.995635195
7.202710116	4.62324929
7.202710116	6.763427994
7.192073801	5.079181246
7.14870255	4.806179974
7.058678438	5.492760389
7.033567717	4.812913357
6.990102023	4.763427994
6.954386471	5.133538908
6.941797344	6.238046103
6.935363234	4.654176542
6.918848146	4.711807229
6.912062156	4.662757832
6.841682191	4.633468456
6.825291775	4.775974331
6.808258435	4.672097858
