# Supplementary material for: Rapid assessment and prediction of the efficiency of two preservatives against S. aureus in cosmetic products using High Content Screening—Confocal Laser Scanning Microscopy
Source: PLoS One. 2020 Jul 27;15(7):e0236059. doi: 10.1371/journal.pone.0236059 (PMC7384607; doi:10.1371/journal.pone.0236059)
Supplement: S2 Data — (XLSX) [file pone.0236059.s002.xlsx]

## Sheet: Supplementary data Figure 2A
Concentration chlorphenesin (%)	Time (h)	Log10 reduction measured	Log10 reduction fitted
0	0.000	0.000	0.000
0	0.900	0.000	-0.022
0	1.170	0.000	-0.028
0	1.440	0.000	-0.034
0	1.710	0.000	-0.041
0	1.980	0.000	-0.047
0	2.240	0.000	-0.054
0	2.510	-0.030	-0.060
0	2.780	-0.004	-0.067
0	3.050	-0.082	-0.073
0	3.320	0.000	-0.079
0	4.650	-0.135	-0.111
0	5.670	0.000	-0.136
0	6.690	0.000	-0.160
0	7.710	-0.214	-0.185
0	8.720	-0.233	-0.209
0	9.740	-0.302	-0.233
0	10.760	-0.178	-0.258
0	11.780	-0.237	-0.282
0	12.800	-0.590	-0.307
0	13.820	-0.265	-0.331
0	14.830	-0.193	-0.355
0	15.850	-0.357	-0.380
0	16.870	-0.608	-0.404
0.3	0.000	0.000	0.000
0.3	1.200	-0.055	-0.065
0.3	1.470	-0.073	-0.079
0.3	1.740	-0.120	-0.094
0.3	2.010	-0.078	-0.109
0.3	2.270	-0.127	-0.123
0.3	2.540	-0.114	-0.138
0.3	2.810	-0.111	-0.152
0.3	3.080	-0.167	-0.167
0.3	3.350	-0.141	-0.181
0.3	3.620	-0.217	-0.196
0.3	3.880	-0.112	-0.210
0.3	4.600	-0.324	-0.249
0.3	5.620	-0.358	-0.304
0.3	6.640	-0.391	-0.359
0.3	7.660	-0.474	-0.414
0.3	8.670	-0.568	-0.469
0.3	9.690	-0.504	-0.525
0.3	10.710	-0.570	-0.580
0.3	11.730	-0.683	-0.635
0.3	12.750	-0.698	-0.690
0.3	13.770	-0.632	-0.745
0.3	14.780	-0.803	-0.800
0.3	15.800	-0.611	-0.855
0.3	16.820	-1.117	-0.910
0.4	0.000	0.000	0.000
0.4	0.570	-0.040	-0.057
0.4	0.750	-0.041	-0.075
0.4	0.940	-0.155	-0.093
0.4	1.120	-0.072	-0.112
0.4	1.310	-0.111	-0.130
0.4	1.490	-0.128	-0.149
0.4	1.680	-0.213	-0.167
0.4	1.860	-0.286	-0.186
0.4	2.050	-0.104	-0.204
0.4	2.230	-0.182	-0.223
0.4	2.420	-0.190	-0.241
0.4	2.600	-0.089	-0.260
0.4	2.790	-0.285	-0.278
0.4	4.780	-0.554	-0.477
0.4	5.780	-0.631	-0.577
0.4	6.780	-0.806	-0.677
0.4	7.780	-1.032	-0.777
0.4	8.780	-0.868	-0.877
0.4	9.780	-0.915	-0.976
0.4	10.780	-1.089	-1.076
0.4	11.780	-1.136	-1.176
0.4	12.780	-1.219	-1.276
0.4	13.780	-1.327	-1.376
0.4	14.780	-1.445	-1.475
0.4	15.780	-1.574	-1.575
0.45	0.000	0.000	0.000
0.45	0.300	-0.174	-0.043
0.45	1.045	-0.218	-0.149
0.45	1.313	-0.275	-0.187
0.45	1.582	-0.259	-0.225
0.45	1.850	-0.258	-0.264
0.45	2.118	-0.288	-0.302
0.45	2.387	-0.285	-0.340
0.45	2.655	-0.383	-0.378
0.45	3.192	-0.453	-0.455
0.45	3.460	-0.395	-0.493
0.45	4.265	-0.496	-0.608
0.45	4.983	-0.763	-0.710
0.45	5.992	-0.891	-0.853
0.45	7.000	-0.877	-0.997
0.45	8.008	-1.078	-1.141
0.45	9.017	-1.232	-1.284
0.45	10.025	-1.355	-1.428
0.45	11.033	-1.740	-1.572
0.45	12.042	-1.663	-1.715
0.45	13.050	-1.699	-1.859
0.45	14.058	-1.941	-2.003
0.45	15.067	-2.394	-2.146
0.45	16.075	-2.127	-2.290
0.45	17.083	-2.630	-2.433
0.5	0.000	0.000	0.000
0.5	0.300	-0.093	-0.108
0.5	1.217	-0.412	-0.440
0.5	1.467	-0.423	-0.530
0.5	1.717	-0.461	-0.620
0.5	1.967	-0.713	-0.711
0.5	2.217	-0.827	-0.801
0.5	2.467	-1.034	-0.891
0.5	2.717	-1.217	-0.982
0.5	2.967	-1.128	-1.072
0.5	4.900	-1.617	-1.771
0.55	0.000	0.000	0.000
0.55	1.283	-0.801	-0.906
0.55	1.558	-1.125	-1.100
0.55	2.108	-1.436	-1.488
0.55	2.383	-1.851	-1.683
0.55	2.658	-1.874	-1.877
0.55	2.933	-2.150	-2.071
0.55	3.208	-2.235	-2.265
0.55	3.483	-2.508	-2.459
0.55	3.758	-2.522	-2.653
0.575	0.000	0.000	0.000
0.575	0.300	-0.530	-0.577
0.575	0.850	-1.776	-1.634
0.575	1.118	-2.055	-2.150
0.6	0.000	0.000	0.000
0.6	0.150	-0.350	-0.410
0.6	0.667	-2.002	-1.824
0.6	0.933	-2.437	-2.554

## Sheet: Supllementary data Figure 2B
Concentration benzyl alcohol (%)	Time (h)	Log10 reduction measured	Log10 reduction fitted
0	0.000	0.000	0.000
0	0.900	0.000	-0.022
0	1.170	0.000	-0.028
0	1.440	0.000	-0.034
0	1.710	0.000	-0.041
0	1.980	0.000	-0.047
0	2.240	0.000	-0.054
0	2.510	-0.030	-0.060
0	2.780	-0.004	-0.067
0	3.050	-0.082	-0.073
0	3.320	0.000	-0.079
0	4.650	-0.135	-0.111
0	5.670	0.000	-0.136
0	6.690	0.000	-0.160
0	7.710	-0.214	-0.185
0	8.720	-0.233	-0.209
0	9.740	-0.302	-0.233
0	10.760	-0.178	-0.258
0	11.780	-0.237	-0.282
0	12.800	-0.590	-0.307
0	13.820	-0.265	-0.331
0	14.830	-0.193	-0.355
0	15.850	-0.357	-0.380
0	16.870	-0.608	-0.404
1	0.000	0.000	0.000
1	0.800	-0.053	-0.050
1	1.220	-0.033	-0.076
1	1.630	-0.087	-0.102
1	2.050	-0.204	-0.128
1	2.470	-0.083	-0.153
1	2.880	-0.261	-0.179
1	3.300	-0.185	-0.205
1	3.720	-0.286	-0.231
1	4.130	-0.190	-0.257
1.25	0.000	0.000	0.000
1.25	0.630	-0.162	-0.050
1.25	1.050	-0.087	-0.083
1.25	1.470	-0.081	-0.116
1.25	1.880	-0.070	-0.149
1.25	2.300	-0.127	-0.182
1.25	2.720	-0.161	-0.215
1.25	3.130	-0.303	-0.248
1.25	3.550	-0.249	-0.281
1.25	3.970	-0.402	-0.315
1.35	0.000	0.000	0.000
1.35	1.010	-0.057	-0.107
1.35	1.320	-0.078	-0.141
1.35	1.633	-0.156	-0.174
1.35	1.947	-0.197	-0.208
1.35	2.260	-0.216	-0.241
1.35	2.573	-0.089	-0.275
1.35	2.887	-0.137	-0.308
1.35	3.200	-0.232	-0.341
1.35	3.513	-0.190	-0.375
1.35	3.827	-0.209	-0.408
1.35	4.823	-0.957	-0.515
1.35	5.820	-1.084	-0.621
1.35	6.817	-1.025	-0.727
1.35	7.813	-1.067	-0.834
1.35	8.810	-0.983	-0.940
1.35	9.807	-0.989	-1.046
1.35	10.803	-1.224	-1.153
1.35	11.800	-1.240	-1.259
1.35	12.797	-1.146	-1.366
1.35	13.793	-1.237	-1.472
1.5	0.000	0.000	0.000
1.5	0.350	0.549	-0.097
1.5	0.883	-0.849	-0.244
1.5	1.213	-0.460	-0.335
1.5	1.543	-0.522	-0.427
1.5	1.873	-0.551	-0.518
1.5	2.203	-0.610	-0.609
1.5	2.533	-0.707	-0.700
1.5	2.863	-0.734	-0.792
1.5	3.193	-0.775	-0.883
1.5	3.523	-0.877	-0.974
1.5	3.853	-1.108	-1.065
1.6	0.000	0.000	0.000
1.6	0.330	-0.376	-0.166
1.6	0.883	-0.556	-0.441
1.6	1.197	-0.450	-0.598
1.6	1.510	-0.599	-0.754
1.6	1.823	-0.799	-0.911
1.6	2.137	-0.994	-1.067
1.6	2.450	-1.235	-1.224
1.6	2.763	-1.381	-1.380
1.6	3.077	-1.522	-1.536
1.6	3.390	-1.693	-1.693
1.6	3.703	-2.015	-1.849
1.73	0.000	0.000	0.000
1.73	0.380	-0.234	-0.198
1.73	1.012	-0.616	-0.523
1.73	1.342	-0.560	-0.694
1.73	1.672	-0.801	-0.864
1.73	2.002	-1.036	-1.035
1.73	2.332	-1.199	-1.205
1.73	2.662	-1.414	-1.376
1.73	2.992	-1.613	-1.546
1.73	3.322	-1.701	-1.717
1.73	3.652	-1.879	-1.888
1.73	3.982	-2.051	-2.058
1.85	0.000	0.000	0.000
1.85	0.320	0.193	-0.175
1.85	0.950	-0.613	-0.526
1.85	1.280	-0.662	-0.708
1.85	1.610	-1.056	-0.891
1.85	1.940	-1.200	-1.074
1.85	2.270	-1.367	-1.256
1.85	2.600	-1.874	-1.439
1.85	2.930	-1.549	-1.622
1.85	3.260	-1.691	-1.804
1.85	3.590	-1.823	-1.987
1.85	3.920	-2.008	-2.170
