# Supplementary material for: Rapid assessment and prediction of the efficiency of two preservatives against S. aureus in cosmetic products using High Content Screening—Confocal Laser Scanning Microscopy
Source: PLoS One. 2020 Jul 27;15(7):e0236059. doi: 10.1371/journal.pone.0236059 (PMC7384607; doi:10.1371/journal.pone.0236059)
Supplement: S3 Data — (XLSX) [file pone.0236059.s003.xlsx]

## Sheet: Chlorphenesin
Chlorphenesin concentration (C )	log C	Dc	log (Dc)	Log Dc according model#1	Log (Dc) according model#2
0.3	-0.523	28.781	1.459	1.673	1.507
0.3	-0.523	27.872	1.445	1.673	1.507
0.3	-0.523	25.461	1.406	1.673	1.507
0.4	-0.398	16.166	1.209	1.108	1.225
0.4	-0.398	14.945	1.174	1.108	1.225
0.4	-0.398	15.037	1.177	1.108	1.225
0.45	-0.347	11.034	1.043	0.826	0.978
0.45	-0.347	12.596	1.100	0.826	0.978
0.45	-0.347	12.639	1.102	0.826	0.978
0.5	-0.301	4.857	0.686	0.544	0.661
0.5	-0.301	7.225	0.859	0.544	0.661
0.5	-0.301	4.199	0.623	0.544	0.661
0.55	-0.260	2.094	0.321	0.261	0.273
0.55	-0.260	2.370	0.375	0.261	0.273
0.55	-0.260	2.330	0.367	0.261	0.273
0.575	-0.240	0.752	-0.124	0.120	0.052
0.575	-0.240	0.791	-0.102	0.120	0.052
0.575	-0.240	0.830	-0.081	0.120	0.052
0.6	-0.222	0.662	-0.179	-0.021	-0.186
0.6	-0.222	0.587	-0.231	-0.021	-0.186
0.6	-0.222	0.800	-0.097	-0.021	-0.186

## Sheet: Benzyl alcohol
Benzyl alcohol concentration (C )	log C	Dc	log (Dc)	Log Dc according model#1	Log (Dc) according model#2
1	0.000	34.869	1.542	1.884	1.644
1	0.000	51.099	1.708	1.884	1.644
1.25	0.097	33.016	1.519	1.394	1.469
1.25	0.097	34.584	1.539	1.394	1.469
1.35	0.130	34.469	1.537	1.198	1.330
1.35	0.130	42.986	1.633	1.198	1.330
1.5	0.176	9.018	0.955	0.904	1.045
1.5	0.176	10.431	1.018	0.904	1.045
1.6	0.204	2.341	0.369	0.708	0.805
1.6	0.204	2.441	0.388	0.708	0.805
1.73	0.238	2.789	0.446	0.453	0.434
1.73	0.238	2.710	0.433	0.453	0.434
1.85	0.267	1.693	0.229	0.218	0.031
1.85	0.267	1.587	0.201	0.218	0.031
