# Supplementary material for: Rapid assessment and prediction of the efficiency of two preservatives against S. aureus in cosmetic products using High Content Screening—Confocal Laser Scanning Microscopy
Source: PLoS One. 2020 Jul 27;15(7):e0236059. doi: 10.1371/journal.pone.0236059 (PMC7384607; doi:10.1371/journal.pone.0236059)
Supplement: S4 Data — (XLSX) [file pone.0236059.s004.xlsx]

## Sheet: chlorphenesin
	Parameters of the secondary model
	Cref	0.250
	n	2.000
	zc	0.270			Q adjustement for IQ primary model
	log (Dref)	1.540			Q	0.014
Time (h)	Chlorphenesin concentration (%)	log Dc	Dc calculated	Log10 reductions calculated using Bigelow linear-model	Log10 reductions calculated using IQ-model	Log10 reductions obtained by plate enumeration
24.000	0.300	1.507	32.152	0.746	0.636	0.152
24.000	0.300	1.507	32.152	0.746	0.636	0.188
24.000	0.300	1.507	32.152	0.746	0.636	0.290
24.000	0.400	1.225	16.791	1.429	1.217	0.483
24.000	0.400	1.225	16.791	1.429	1.217	0.483
24.000	0.400	1.225	16.791	1.429	1.217	0.577
48.000	0.300	1.507	32.152	1.493	1.092	0.851
120.000	0.300	1.507	32.152	3.732	1.825	1.206
120.000	0.300	1.507	32.152	3.732	1.825	1.228
48.000	0.300	1.507	32.152	1.493	1.092	1.232
120.000	0.300	1.507	32.152	3.732	1.825	1.352
144.000	0.300	1.507	32.152	4.479	1.946	1.360
24.000	0.450	0.978	9.510	2.524	2.149	1.369
48.000	0.300	1.507	32.152	1.493	1.092	1.426
144.000	0.300	1.507	32.152	4.479	1.946	1.460
48.000	0.400	1.225	16.791	2.859	2.091	1.552
144.000	0.300	1.507	32.152	4.479	1.946	1.584
24.000	0.450	0.978	9.510	2.524	2.149	1.722
168.000	0.300	1.507	32.152	5.225	2.034	1.740
168.000	0.300	1.507	32.152	5.225	2.034	1.795
168.000	0.300	1.507	32.152	5.225	2.034	2.036
48.000	0.400	1.225	16.791	2.859	2.091	2.065
48.000	0.400	1.225	16.791	2.859	2.091	2.101
24.000	0.450	0.978	9.510	2.524	2.149	2.111
48.000	0.450	0.978	9.510	5.047	3.692	3.123
120.000	0.400	1.225	16.791	7.147	3.494	3.320
120.000	0.400	1.225	16.791	7.147	3.494	3.431
48.000	0.450	0.978	9.510	5.047	3.692	3.500
120.000	0.400	1.225	16.791	7.147	3.494	3.679
24.000	0.500	0.661	4.579	5.241	4.462	3.711
24.000	0.500	0.661	4.579	5.241	4.462	3.711
48.000	0.450	0.978	9.510	5.047	3.692	3.824
24.000	0.500	0.661	4.579	5.241	4.462	4.000
144.000	0.400	1.225	16.791	8.576	3.727	4.590
144.000	0.400	1.225	16.791	8.576	3.727	4.623
72.000	0.450	0.978	9.510	7.571	4.801	4.693
144.000	0.400	1.225	16.791	8.576	3.727	5.009
72.000	0.450	0.978	9.510	7.571	4.801	5.023

## Sheet: benzyl alcohol
	Parameters of the secondary model
	Cref	0.950
	n	2.000
	zc	0.708		Q adjustement for IQ primary model
	log (Dref)	1.649		Q	0.003
Time (h)	Benzyl alcohol concentration (%)	Dc calculated	Log10 reductions calculated using Bigelow linear-model	Log10 reductions calculated using IQ-model	Log10 reduction obtained by plate enumeration
24.000	1.000	44.073	0.545	0.525	0.602
24.000	1.000	44.073	0.545	0.525	0.667
48.000	1.000	44.073	1.089	1.012	0.672
48.000	1.000	44.073	1.089	1.012	0.717
72.000	1.000	44.073	1.634	1.465	1.071
24.000	1.250	29.472	0.814	0.785	1.076
72.000	1.000	44.073	1.634	1.465	1.186
48.000	1.250	29.472	1.629	1.514	1.253
24.000	1.250	29.472	0.814	0.785	1.258
48.000	1.250	29.472	1.629	1.514	1.462
96.000	1.000	44.073	2.178	1.886	1.589
24.000	1.350	21.359	1.124	1.083	1.807
96.000	1.000	44.073	2.178	1.886	1.811
24.000	1.350	21.359	1.124	1.083	1.812
24.000	1.500	11.091	2.164	2.086	1.969
72.000	1.250	29.472	2.443	2.191	2.074
24.000	1.500	11.091	2.164	2.086	2.162
48.000	1.350	21.359	2.247	2.089	2.249
72.000	1.250	29.472	2.443	2.191	2.337
48.000	1.350	21.359	2.247	2.089	2.400
48.000	1.500	11.091	4.328	4.023	2.817
48.000	1.500	11.091	4.328	4.023	2.896
96.000	1.250	29.472	3.257	2.820	2.927
168.000	1.000	44.073	3.812	2.976	2.993
72.000	1.350	21.359	3.371	3.023	3.024
96.000	1.250	29.472	3.257	2.820	3.089
168.000	1.000	44.073	3.812	2.976	3.366
72.000	1.350	21.359	3.371	3.023	3.373
24.000	1.600	6.387	3.758	3.622	4.573
24.000	1.600	6.387	3.758	3.622	4.606
