# Supplementary material for: Rapid assessment and prediction of the efficiency of two preservatives against S. aureus in cosmetic products using High Content Screening—Confocal Laser Scanning Microscopy
Source: PLoS One. 2020 Jul 27;15(7):e0236059. doi: 10.1371/journal.pone.0236059 (PMC7384607; doi:10.1371/journal.pone.0236059)
Supplement: S5 Data — (XLSX) [file pone.0236059.s005.xlsx]

## Sheet: Chlorphenesin
	Concentration (%)	0.5	0.5	0.45	0.45	0.4	0.4	0.3	0.3
	N0	10000000000	10000000000	10000000000	10000000000	10000000000	10000000000	10000000000	10000000000
	Dc	4.579	4.579	9.510	9.510	16.791	16.791	32.152	32.152
	Q	0.014		0.014		0.014		0.014
	Time (h)	C 0.5% - IQ	C 0.5% - Bigelow	C 0.45% - IQ	C 0.45% - Bigelow	C 0.4% - IQ	C 0.4%- Bigelow	C 0.3% - IQ	C 0.3% - Bigelow
	0	10.000	10.000	10.000	10.000	10.000	10.000	10.000	10.000
	2	9.569	9.563	9.793	9.790	9.883	9.881	9.939	9.938
	4	9.150	9.126	9.591	9.579	9.768	9.762	9.879	9.876
	6	8.743	8.690	9.395	9.369	9.657	9.643	9.821	9.813
	8	8.347	8.253	9.204	9.159	9.549	9.524	9.765	9.751
	10	7.962	7.816	9.019	8.949	9.444	9.404	9.710	9.689
	12	7.588	7.379	8.839	8.738	9.342	9.285	9.656	9.627
	14	7.224	6.943	8.663	8.528	9.243	9.166	9.605	9.565
	16	6.870	6.506	8.493	8.318	9.146	9.047	9.554	9.502
	18	6.525	6.069	8.327	8.107	9.052	8.928	9.505	9.440
	20	6.191	5.632	8.166	7.897	8.961	8.809	9.457	9.378
	22	5.865	5.196	8.009	7.687	8.872	8.690	9.411	9.316
	24	5.549	4.759	7.857	7.476	8.786	8.571	9.366	9.254
	26	5.241	4.322	7.708	7.266	8.702	8.452	9.322	9.191
	28	4.941	3.885	7.564	7.056	8.620	8.332	9.280	9.129
	30	4.650	3.449	7.424	6.846	8.541	8.213	9.238	9.067
	32	4.367	3.012	7.288	6.635	8.464	8.094	9.198	9.005
	34	4.092	2.575	7.155	6.425	8.389	7.975	9.159	8.943
	36	3.825	2.138	7.027	6.215	8.316	7.856	9.120	8.880
	38	3.564	1.702	6.901	6.004	8.245	7.737	9.083	8.818
	40	3.311	1.265	6.780	5.794	8.176	7.618	9.047	8.756
	42	3.065	0.828	6.661	5.584	8.109	7.499	9.012	8.694
	44	2.826	0.391	6.546	5.373	8.044	7.379	8.978	8.631
	46	2.594	-0.045	6.434	5.163	7.980	7.260	8.945	8.569
	48	2.367	-0.482	6.325	4.953	7.918	7.141	8.913	8.507
	50	2.147	-0.919	6.219	4.743	7.858	7.022	8.882	8.445
	52	1.934	-1.356	6.116	4.532	7.800	6.903	8.851	8.383
	54	1.726	-1.793	6.016	4.322	7.743	6.784	8.822	8.320
	56	1.523	-2.229	5.919	4.112	7.688	6.665	8.793	8.258
	58	1.327	-2.666	5.824	3.901	7.635	6.546	8.765	8.196
	60	1.135	-3.103	5.732	3.691	7.582	6.427	8.737	8.134
	62	0.950	-3.540	5.642	3.481	7.532	6.307	8.711	8.072
	64	0.769	-3.976	5.555	3.270	7.482	6.188	8.685	8.009
	66	0.593	-4.413	5.471	3.060	7.434	6.069	8.660	7.947
	68	0.422	-4.850	5.388	2.850	7.388	5.950	8.636	7.885
	70	0.256	-5.287	5.308	2.640	7.343	5.831	8.612	7.823
	72	0.094	-5.723	5.230	2.429	7.298	5.712	8.589	7.761
	74	-0.063	-6.160	5.155	2.219	7.256	5.593	8.567	7.698
	76	-0.216	-6.597	5.081	2.009	7.214	5.474	8.545	7.636
	78	-0.365	-7.034	5.010	1.798	7.173	5.355	8.524	7.574
	80	-0.509	-7.470	4.940	1.588	7.134	5.235	8.503	7.512
	82	-0.650	-7.907	4.872	1.378	7.096	5.116	8.483	7.450
	84	-0.786	-8.344	4.806	1.167	7.058	4.997	8.464	7.387
	86	-0.919	-8.781	4.742	0.957	7.022	4.878	8.445	7.325
	88	-1.048	-9.217	4.680	0.747	6.987	4.759	8.426	7.263
	90	-1.174	-9.654	4.620	0.537	6.953	4.640	8.409	7.201
	92	-1.296	-10.091	4.561	0.326	6.919	4.521	8.391	7.139
	94	-1.415	-10.528	4.504	0.116	6.887	4.402	8.374	7.076
	96	-1.530	-10.964	4.448	-0.094	6.855	4.283	8.358	7.014
	98	-1.643	-11.401	4.394	-0.305	6.825	4.163	8.342	6.952
	100	-1.752	-11.838	4.341	-0.515	6.795	4.044	8.326	6.890
	102	-1.858	-12.275	4.290	-0.725	6.766	3.925	8.311	6.828
	104	-1.962	-12.712	4.241	-0.936	6.738	3.806	8.296	6.765
	106	-2.062	-13.148	4.192	-1.146	6.710	3.687	8.282	6.703
	108	-2.160	-13.585	4.145	-1.356	6.684	3.568	8.268	6.641
	110	-2.255	-14.022	4.099	-1.566	6.658	3.449	8.255	6.579
	112	-2.347	-14.459	4.055	-1.777	6.633	3.330	8.242	6.517
	114	-2.437	-14.895	4.012	-1.987	6.608	3.210	8.229	6.454
	116	-2.524	-15.332	3.970	-2.197	6.584	3.091	8.216	6.392
	118	-2.609	-15.769	3.929	-2.408	6.561	2.972	8.204	6.330
	120	-2.691	-16.206	3.889	-2.618	6.539	2.853	8.192	6.268
	122	-2.772	-16.642	3.850	-2.828	6.517	2.734	8.181	6.206
	124	-2.850	-17.079	3.813	-3.038	6.496	2.615	8.170	6.143
	126	-2.926	-17.516	3.776	-3.249	6.475	2.496	8.159	6.081
	128	-2.999	-17.953	3.741	-3.459	6.455	2.377	8.149	6.019
	130	-3.071	-18.389	3.706	-3.669	6.435	2.258	8.138	5.957
	132	-3.141	-18.826	3.673	-3.880	6.416	2.138	8.128	5.894
	134	-3.209	-19.263	3.640	-4.090	6.398	2.019	8.119	5.832
	136	-3.275	-19.700	3.608	-4.300	6.380	1.900	8.109	5.770
	138	-3.339	-20.136	3.577	-4.511	6.362	1.781	8.100	5.708
	140	-3.401	-20.573	3.547	-4.721	6.345	1.662	8.091	5.646
	142	-3.462	-21.010	3.518	-4.931	6.329	1.543	8.083	5.583
	144	-3.521	-21.447	3.490	-5.141	6.313	1.424	8.074	5.521

## Sheet: benzyl alcohol
	Concentration (%)	1	1	1.35	1.35	1.5	1.5	1.6	1.6
	N0	10000000000	10000000000	10000000000	10000000000	10000000000	10000000000	10000000000	10000000000
	Dc	44.073	44.073	21.359	21.359	11.091	11.091	6.387	6.387
	Q	0.003		0.003		0.003		0.003
	Time (h)	C 1% - IQ	C 1% - Bigelow	C 1.25% - IQ	C 1.25% - Bigelow	C 1.35% - IQ	C 1.35% - Bigelow	C 1.5% - IQ	C 1.5% - Bigelow
	0	10.000	10.000	10.000	10.000	10.000	10.000	10.000	10.000
	2	9.955	9.955	9.907	9.906	9.820	9.820	9.688	9.687
	4	9.910	9.909	9.814	9.813	9.642	9.639	9.378	9.374
	6	9.865	9.864	9.722	9.719	9.464	9.459	9.069	9.061
	8	9.821	9.818	9.630	9.625	9.288	9.279	8.763	8.747
	10	9.777	9.773	9.539	9.532	9.112	9.098	8.458	8.434
	12	9.733	9.728	9.448	9.438	8.938	8.918	8.155	8.121
	14	9.689	9.682	9.358	9.345	8.765	8.738	7.855	7.808
	16	9.646	9.637	9.269	9.251	8.592	8.557	7.556	7.495
	18	9.603	9.592	9.180	9.157	8.421	8.377	7.258	7.182
	20	9.560	9.546	9.092	9.064	8.251	8.197	6.963	6.869
	22	9.517	9.501	9.004	8.970	8.082	8.016	6.670	6.556
	24	9.475	9.455	8.917	8.876	7.914	7.836	6.378	6.242
	26	9.433	9.410	8.830	8.783	7.747	7.656	6.088	5.929
	28	9.391	9.365	8.744	8.689	7.581	7.475	5.800	5.616
	30	9.350	9.319	8.658	8.595	7.416	7.295	5.513	5.303
	32	9.309	9.274	8.573	8.502	7.252	7.115	5.229	4.990
	34	9.268	9.229	8.489	8.408	7.089	6.934	4.946	4.677
	36	9.227	9.183	8.405	8.315	6.927	6.754	4.665	4.364
	38	9.186	9.138	8.321	8.221	6.767	6.574	4.385	4.050
	40	9.146	9.092	8.238	8.127	6.607	6.393	4.107	3.737
	42	9.106	9.047	8.155	8.034	6.448	6.213	3.831	3.424
	44	9.066	9.002	8.073	7.940	6.290	6.033	3.557	3.111
	46	9.027	8.956	7.992	7.846	6.133	5.852	3.284	2.798
	48	8.988	8.911	7.911	7.753	5.977	5.672	3.014	2.485
	50	8.949	8.866	7.830	7.659	5.822	5.492	2.744	2.172
	52	8.910	8.820	7.750	7.565	5.667	5.312	2.477	1.858
	54	8.871	8.775	7.671	7.472	5.514	5.131	2.211	1.545
	56	8.833	8.729	7.592	7.378	5.362	4.951	1.946	1.232
	58	8.795	8.684	7.513	7.285	5.211	4.771	1.683	0.919
	60	8.757	8.639	7.435	7.191	5.060	4.590	1.422	0.606
	62	8.719	8.593	7.357	7.097	4.911	4.410	1.163	0.293
	64	8.682	8.548	7.280	7.004	4.762	4.230	0.905	-0.020
	66	8.645	8.502	7.204	6.910	4.615	4.049	0.649	-0.333
	68	8.608	8.457	7.127	6.816	4.468	3.869	0.394	-0.647
	70	8.571	8.412	7.052	6.723	4.322	3.689	0.141	-0.960
	72	8.535	8.366	6.977	6.629	4.177	3.508	-0.111	-1.273
	74	8.498	8.321	6.902	6.535	4.033	3.328	-0.361	-1.586
	76	8.462	8.276	6.827	6.442	3.890	3.148	-0.610	-1.899
	78	8.427	8.230	6.754	6.348	3.748	2.967	-0.857	-2.212
	80	8.391	8.185	6.680	6.255	3.606	2.787	-1.102	-2.525
	82	8.356	8.139	6.607	6.161	3.466	2.607	-1.347	-2.839
	84	8.321	8.094	6.535	6.067	3.326	2.426	-1.589	-3.152
	86	8.286	8.049	6.462	5.974	3.187	2.246	-1.830	-3.465
	88	8.251	8.003	6.391	5.880	3.049	2.066	-2.070	-3.778
	90	8.216	7.958	6.320	5.786	2.912	1.885	-2.308	-4.091
	92	8.182	7.913	6.249	5.693	2.776	1.705	-2.544	-4.404
	94	8.148	7.867	6.179	5.599	2.641	1.525	-2.780	-4.717
	96	8.114	7.822	6.109	5.505	2.506	1.344	-3.013	-5.031
	98	8.080	7.776	6.039	5.412	2.372	1.164	-3.246	-5.344
	100	8.047	7.731	5.970	5.318	2.239	0.984	-3.477	-5.657
	102	8.014	7.686	5.902	5.225	2.107	0.803	-3.706	-5.970
	104	7.981	7.640	5.833	5.131	1.976	0.623	-3.934	-6.283
	106	7.948	7.595	5.766	5.037	1.845	0.443	-4.161	-6.596
	108	7.915	7.550	5.698	4.944	1.715	0.262	-4.386	-6.909
	110	7.883	7.504	5.631	4.850	1.587	0.082	-4.610	-7.222
	112	7.851	7.459	5.565	4.756	1.458	-0.098	-4.832	-7.536
	114	7.818	7.413	5.499	4.663	1.331	-0.279	-5.054	-7.849
	116	7.787	7.368	5.433	4.569	1.204	-0.459	-5.273	-8.162
	118	7.755	7.323	5.368	4.475	1.079	-0.639	-5.492	-8.475
	120	7.724	7.277	5.303	4.382	0.954	-0.820	-5.709	-8.788
	122	7.692	7.232	5.238	4.288	0.829	-1.000	-5.925	-9.101
	124	7.661	7.187	5.174	4.195	0.706	-1.180	-6.139	-9.414
	126	7.630	7.141	5.110	4.101	0.583	-1.361	-6.352	-9.728
	128	7.600	7.096	5.047	4.007	0.461	-1.541	-6.564	-10.041
	130	7.569	7.050	4.984	3.914	0.340	-1.721	-6.775	-10.354
	132	7.539	7.005	4.921	3.820	0.219	-1.902	-6.984	-10.667
	134	7.509	6.960	4.859	3.726	0.100	-2.082	-7.192	-10.980
	136	7.479	6.914	4.797	3.633	-0.019	-2.262	-7.398	-11.293
	138	7.449	6.869	4.736	3.539	-0.138	-2.443	-7.604	-11.606
	140	7.419	6.823	4.675	3.446	-0.255	-2.623	-7.808	-11.920
	142	7.390	6.778	4.614	3.352	-0.372	-2.803	-8.011	-12.233
	144	7.361	6.733	4.554	3.258	-0.488	-2.984	-8.212	-12.546
